# Supplementary material for: Effect of Ultraviolet Light C (UV-C) Radiation Generated by Semiconductor Light Sources on Human Beta-Coronaviruses’ Inactivation
Source: Materials (Basel). 2022 Mar 20;15(6):2302. doi: 10.3390/ma15062302 (PMC8949262; doi:10.3390/ma15062302)
Supplement: Supplementary file 1 [file materials-15-02302-s001.zip]

Archive with 1 entries (1 files):
- materials-1604213-supplementary.pdf
